# Supplementary material for: Arsenite Oxidation by a Newly Isolated Betaproteobacterium Possessing arx Genes and Diversity of the arx Gene Cluster in Bacterial Genomes
Source: Front Microbiol. 2019 May 29;10:1210. doi: 10.3389/fmicb.2019.01210 (PMC6549141; doi:10.3389/fmicb.2019.01210)
Supplement: Supplementary file 2 [file Table_1.XLSX]

## Sheet: Sheet1
Supplemental Table S1. Ribosomal proteins used for the tree inference.
Ribosomal protein name	alternative name†	gene name in bacteria	Marker ID (Pfam)	Description	Length of block in alignment (aa)
50S ribosomal protein L2	uL2	rplB	PF00181	Ribosomal Proteins L2, RNA binding domain	269
50S ribosomal protein L3	uL3	rplC	PF00297	Ribosomal protein L3	142
50S ribosomal protein L4	uL4	rplD	PF00573	Ribosomal protein L4/L1 family	159
50S ribosomal protein L13	uL13	rplM	PF00572	Ribosomal protein L13	133
50S ribosomal protein L23	uL23	rplW	PF00276	Ribosomal protein L23	80
30S ribosomal protein s2	uS2	rpsB	PF00164	Ribosomal protein S12/S23	184
30S ribosomal protein s4	uS4	rpsD	PF00163	Ribosomal protein S4/S9 N-terminal domain	137
30S ribosomal protein s9	uS9	rpsI	PF00380	Ribosomal protein S9/S16	105
30S ribosomal protein s10	uS10	rpsJ	PF00338	Ribosomal protein S10p/S20e	89
30S ribosomal protein s11	uS11	rpsK	PF00411	Ribosomal protein S11	120
