# Supplementary material for: Arsenite Oxidation by a Newly Isolated Betaproteobacterium Possessing arx Genes and Diversity of the arx Gene Cluster in Bacterial Genomes
Source: Front Microbiol. 2019 May 29;10:1210. doi: 10.3389/fmicb.2019.01210 (PMC6549141; doi:10.3389/fmicb.2019.01210)
Supplement: Supplementary file 3 [file Table_2.XLSX]

## Sheet: Sheet2
Supplemental Table S2. DIAMOND results of arx genes found in prokaryotic organism. The arx gene cluster from Alkalilimnicola ehrlichi MLHE-1 was used as the query for a search of homologs protein in NCBI database. Two protein were considered homologs if met the following threshold: an amino acid identity of > 30%, query length of >60%, and an e-value <1e-3. Bold letters correspond to partial gene…
Organism name	arxA				arxB				arxC				arxD				arxB2				arxX				arxS				arxR
	e value	identity (%)	coverage	Accesion number	e value	identity (%)	coverage	Accesion number	e value	identity (%)	coverage	Accesion number	e value	identity (%)	coverage	Accesion number	e value	identity (%)	coverage	Accesion number	e value	identity (%)	coverage	Accesion number	e value	identity (%)	coverage	Accesion number	e value	identity (%)	coverage	Accesion number
Ectothiorhodospira sp. BSL-9	0	78.3	99.6	WP_063465591	1.3e-133	85.9	96.8	WP_063465592	3.6e-80	41.8	93.5	WP_063465593	1.8e-44	40.8	92.7	WP_082829968	1.9e-47	38.5	83.4	WP_082829967	8.1e-69	53.2	89.6	WP_082829966	5.1e-121	47.5	99	WP_082830080	1.8e-136	58.4	98.6	WP_063465588
Thioalkalivibrio nitratireducens DSM 14787	0	74.5	99.6	WP_015257777	1.2e-137	87.6	97.2	WP_043740181	2.6e-83	42.9	94.5	WP_015257775	2.2e-45	41.4	94.7	WP_083499345	6.2e-38	33.5	90	WP_015257778	6.2e-38	33.5	90	WP_015257780	6.2e-38	33.5	90	WP_015257781	6.2e-38	33.5	90	WP_015257782
Halomonas sp. A3H3	0	68.7	99.6	WP_022524225	2.9e-136	88.4	96.8	WP_053857286	2.4e-137	61.9	99.2	WP_022524227	1e-34	39.7	96.7	WP_022524228	1e-21	30	93	WP_022524224
Halomonas chromatireducens AGD 8-3	0	73.7	99.6	AMD01645	4.9e-136	88.4	96.8	AMD01646	3.1e-148	68.4	99	AMD01647	2.2e-29	35.5	96.3	AMD01648	7e-13	29	95	AMD01644
Halomonas boliviensis LC1	0	69.9	99.6	WP_040480658	4.4e-137	88	96.8	WP_040481000	1.3e-135	63.3	96	WP_050804846	1.7e-21	33.1	90.3	WP_007113188	2.4e-13	25.8	85	WP_007113184
Thioalkalivibrio denitrificans ALJD	0	72.1	99.6	WP_077279016	9.9e-137	87.6	97.2	WP_077279015	3.6e-157	73	100	WP_077279014	2.3e-31	39	71.3	WP_077279013	7.9e-41	33.7	91.8	WP_077279017	6.4e-74	52	94	WP_077279018	1.3e-116	46.5	98.6	WP_077279019	1.7e-139	59.7	98.4	WP_077279020
Halomonas sp. BC04	0	73.1	99.6	WP_043513786	1.3e-136	88.8	96.8	WP_043513788	2.1e-149	71.7	94.2	WP_081785949	3.5e-27	34.6	90	WP_043513790	3.2e-10	28.2	79	WP_081785948
Nitrincola lacisaponensis 4CA	0	69.7	99.6	WP_036549261	9.6e-132	85.9	96.8	WP_036549263	1.9e-150	70.6	97	WP_036549176	4e-31	33.2	100	WP_051632834	7e-18	26	93	WP_036549174
Thioalkalivibrio thiocyanodenitrificans ARhD 1	0	73.4	99.6	WP_018231946	3.2e-135	87.6	96.8	WP_018231947	1e-79	43.2	94.2	WP_018231948	6.9e-44	40	92.7	WP_083908660	2.1e-54	38.2	84.1	WP_083908659	7.1e-73	52.6	91	WP_018231944	2.8e-111	44.4	98.6	WP_018231943	2.2e-139	60	99.1	WP_018231942
Thioalkalivibrio sulfidiphilus ALJ17	0	73.3	99.6	WP_026289649	4.6e-134	87.1	96.8	WP_018952917	3.9e-87	45.8	95	WP_018952918	6.1e-40	39	94.7	WP_018952919	8.1e-54	37.4	90.7	WP_081617226	2.6e-67	51.7	90.6	WP_018952914	1.9e-120	47.9	98.4	WP_026289648	4.5e-140	58.7	99.1	WP_018952912
Marinospirillum celere DSM 18438	0	71.3	99.6	WP_091965171	3.1e-130	83.4	96.8	WP_091965207	5.4e-153	69.5	100	WP_091965173	4e-31	33.4	96.7	WP_091965175	4.1e-13	27.6	85.7	WP_091965170
Thioalkalivibrio sp. ALSr1	0	67	99.9	WP_019643167	3e-133	84	97.6	WP_019643166	4.2e-121	56.6	97.5	WP_019643165	1.4e-52	42.1	98	WP_019643164	1.5e-44	35.2	91.6	WP_019643168	1.7e-58	46.2	83.9	WP_019643171	4e-97	42.4	96.7	WP_019643172	2.8e-126	54.5	99.5	WP_019643173
Marinospirillum alkaliphilum DSM 21637	0	73.4	93.8	WP_072327058	2e-129	83.5	96.8	WP_072327057	1.6e-149	69.2	98	WP_072327056	3e-31	34	90.3	WP_072327055	5.3e-05	26.2	71.7	WP_072327059
Thioalkalivibrio sp. ALMg11	0	68.4	99.9	WP_018950173	6.6e-133	83.5	97.6	WP_018950172	8.7e-119	56.8	94	WP_018950171	8.8e-47	40.7	95.3	WP_018950170	1.3e-56	38.5	94.4	WP_081617373	2.5e-70	53.6	88	WP_018950169	1.1e-110	45.8	98.4	WP_026289326	2.9e-139	60.2	98.6	WP_018950167
Thioalkalivibrio sp. AKL19	0	68.9	99.9	WP_024327966	1.9e-132	83.1	97.6	WP_024327967	2.1e-117	56.8	94	WP_024327968	2.6e-43	39.9	93	WP_024327969	4.9e-51	37	89.3	WP_024327965	4e-68	52.4	89.3	WP_024327970	5.3e-118	46.2	98.4	WP_024327971	1.1e-143	60.8	99.3	WP_024327972
Thioalkalivibrio sp. ARh3	0	70.8	97.6	WP_018864019	3.1e-130	82.3	97.6	WP_018864020	4.5e-123	58.7	97.7	WP_018864021	5.3e-52	43.1	98.7	WP_018864022	5.6e-47	35.5	92.3	WP_018864018	2.8e-69	51.8	92.3	WP_018864016	1.4e-115	45.8	98.4	WP_018864015	8.5e-139	59.4	98.9	WP_018864014
Halorhodospira halophila SL1	0	68.1	99.6	WP_011813170	6.9e-122	79.3	97.2	WP_041595000	2.5e-41	30.2	93.7	WP_011813172	1.7e-34	44.4	67.7	WP_011813173	8.1e-62	41.4	85	WP_011813169
Thioalkalivibrio sp. ALM2T	0	68.1	99.6	WP_019593327	2.8e-123	79.6	96.4	WP_019593328	2.3e-55	36.1	92.9	WP_019593329	2.2e-26	33.5	98.7	WP_081622651	1.5e-60	39.3	86.9	WP_019593326	2.8e-69	54.9	89.3	WP_019593325	1.3e-116	47.1	97.3	WP_081622650	1.5e-140	60.6	98.4	WP_019593323
Thioalkalivibrio sp. ALR17-21	0	66.7	99.9	WP_024329954	3e-163	83	100	WP_018946173	1e-153	57	90	WP_018946172	3.7e-53	42.8	98.7	WP_024329955	2e-76	43	88	WP_018946175	1e-70	45	91	WP_018946178	1.1e-104	42.2	98.4	WP_024329952	1.5e-127	55.3	99.8	WP_024329951
Thioalkalivibrio sp. AKL17	0	66.5	100	WP_018946174	3e-163	83	90	WP_018946173	1e-153	57	98.7	WP_018946172	4.8e-53	42.8	88	WP_018946171	2e-76	43	91	WP_018946175	1e-70	45	98.4	WP_018946178	2e-104	43.3	99.8	WP_018946179	3.9e-128	55.5	99.8	WP_018946180
Thiocapsa sp. KS1	0	61.8	99.6	WP_093186008	1.4e-111	74.6	95.6	WP_093186012	4.3e-41	36.6	72.8	WP_093186014	6.8e-23	41.3	72	WP_093186016	6e-41	52	74	WP_093186005	3.9e-71	50	95	WP_093186003	3.6e-82	40.5	96.5	WP_093186000	8.3e-110	52.3	98.4	WP_093185998
Candidatus Muproteobacteria bacterium RBG 16 65 34	0	61.4	100	OGI47522	1.5e-113	76.8	95.2	OGI47523	3e-71	40.8	96.2	OGI47524	3.6e-24	38.1	69.7	OGI47525	5.4e-50	36.9	85.3	OGI47526
Ectothiorhodospira sp. PHS-1	0	62	99.6	WP_008932021	2.7e-110	72.9	95.6	WP_008932022	9.5e-49	33.2	91.4	WP_008932023	1.3e-18	32.6	93.3	WP_083838795	7.4e-23	28.2	87.1	WP_083838794	2.9e-66	50.4	85.6	WP_008932019	6.3e-95	42.7	97.5	WP_083838793	4.4e-111	49	99.5	WP_040405412
Azoarcus sp. CIB	1.1e-299	60.1	99.6	WP_050415005	4.3e-108	69.7	96.8	WP_050415004	1.9e-73	41.3	95.5	WP_050415003	3.8e-18	32.4	95.7	WP_050415002	1.2e-12	27.5	82.7	WP_050415006	8.7e-71	53.4	84.6	WP_083446883	3.3e-96	42.2	96.9	WP_050415007	1.3e-131	56.5	98.9	WP_050415008
Azoarcus tolulyticus ATCC 51758	1.7e-305	61.1	99.6	WP_076602992	2.8e-107	69.3	96.8	WP_076602993	5.5e-73	42.1	94.2	WP_076602994	1e-26	32.4	95.7	WP_076602995	6.5e-11	29.8	62.4	WP_076602991	7.3e-70	53.4	84.6	WP_084205107	2.3e-97	42.4	96.9	WP_084205117	4.5e-132	56.5	98.9	WP_076602989
Rhodospirillales bacterium RIFCSPLOWO2 12 FULL 67 15	0	63.3	99.4	OHC82914	3.7e-107	69.5	98	OHC82915	1.8e-63	42.4	86.4	OHC82916
Sulfuricella denitrificans skB26	1e-278	50.7	99.5	WP_009207744	2.7e-102	67.6	95.6	WP_041674340	5.1e-87	48.9	93.7	WP_009207742	4.5e-27	33.1	93.7	WP_021035847	2.3e-40	33.4	83.6	WP_021035848	3.5e-64	45.9	92.3	WP_009207746	1.1e-99	42.4	97.1	WP_051338868	6.9e-133	58.6	99.3	WP_009207748
Betaproteobacteria bacterium RIFCSPLOWO2 12 FULL 62 58	0	60.2	99.5	OGA55942	1.9e-103	70.1	95.6	OGA55947	2.7e-80	46.6	94.2	OGA55946	1.7e-26	39.9	64.3	OGA55941	1.8e-37	33.6	87.4	OGA55943	2.8e-54	35.9	87.9							0.21		OGA55939
Gallionellales bacterium RIFCSPLOWO2 02 FULL 59 110	4.4e-290	58.3	99.6	OGS99566	1.5e-100	66.5	96.8	OGS99567	6.1e-80	44.8	94.7	OGS99568	1.9e-25	32.1	94	OGS99569	2.8e-54	35.9	87.9	OGS99565	2e-67	49.6	86	OGS99592	2.6e-104	43.5	97.7	OGS99564	2e-135	57.7	98.6	OGS99563
Gammaproteobacteria bacterium RIFOXYD12 FULL 61 37	1.5e-282	51.5	98.9	OGT88201	3.3e-100	66.8	95.6	OGT88200	1.4e-89	49.1	92.4	OGT88244	1.2e-27	34.9	93.7	OGT88199					8.1e-69	50.6	87.3	OGT88203	5.7e-96	41.5	96.9	OGT88204	3.9e-128	56.8	98.9	OGT88205
Gammaproteobacteria bacterium RIFOXYA12 FULL 61 12	2.6e-282	51.5	98.9	OGT93884	3.3e-100	66.8	95.6	OGT93883	1.4e-89	49.1	92.4	OGT93896	1.2e-27	34.9	93.7	OGT93882	4.2e-34	37	65.2	OGT93885	8.1e-69	50.6	87.3	OGT93886	5.7e-96	41.5	96.9	OGT93887	3.9e-128	56.8	98.9	OGT93888
Betaproteobacteria bacterium CG2 30 59 46	1.1e-277	50.6	99.5	OIP17342	3.3e-100	66.8	95.6	OIP17341	6.3e-77	43.5	92.2	OIP17355	2e-27	36.5	93.7	OIP17340	3.1e-37	32.9	84.3	OIP17343	5.4e-65	44.5	94.6	OIP17356	4.8e-95	41.8	97.1	OIP17344	2.9e-131	58.4	99.3	OIP17345
Magnetospirillum magnetotacticum MS-1	1.9e-301	59.2	98.8	KIM00421	1.4e-103	66.1	97.2	KIM00420	3.7e-69	40.5	93.7	KIM00419					3e-40	33.7	82.9	KIM00422	9e-60	44.1	90.3	KIM00423	2.4e-54	31.2	96.7	KIM00424	1e-69	0.38	0.97	KIM00425
Betaproteobacteria bacterium CG2 30 68 42	1.9e-285	56	99.4	OIP08971	1.2e-94	63.6	95.2	OIP08972	8.5e-90	48.5	94	OIP09018	4.1e-28	35	92.7	OIP08973	2e-28	34	65.2	OIP08970	2.4e-60	46.9	85.6	OIP09017	7.4e-104	45.8	96.7	OIP08969	2.2e-134	57.3	99.8	OIP08968
Rhodocyclales bacterium CG 4 10 14 3 um filter 68 10	1.5e-285	56.1	99.4	PJA58270	1.2e-94	63.6	95.2	PJA58269	8.5e-90	48.5	94	PJA58268	4e-23	39	86	PJA58267	9e-29	34	65.2	PJA58271	2.1e-61	45.6	91.6	PJA58284	8e-135	46	96	PJA57415	7.4e-135	57.6	99.8	PJA58273
Deltaproteobacteria bacterium GWC2 42 11	5.6e-301	59.4	98.9	OGP31207	4.7e-70	51.3	92.4	OGP31219	2.3e-26	28.9	90.7	OGP31208
Hydrogenophilales bacterium CG18 big fil WC 8 21 14 2 50 58 12	9.6e-277	50.5	99.5	PIQ11014	3.3e-100	66.8	95.6	PIQ11015	6.3e-77	43.5	92.2	PIQ11016	2.7e-19	39.5	64.3	PIQ11017	3.1e-37	32.9	84.3	PIQ11013	5.4e-65	44.5	94.6	PIQ11027	4.8e-95	41.8	97.1	PIQ11012	2.9e-131	58.4	99.3	PIQ11011
Candidatus Methanoperedens nitroreducens ANME-2d	6.1e-215	46.2	99.8	KCZ73329	1.1e-45	37.7	94.4	KCZ73328	1e-26	28.6	89.9	KCZ73327	1.4e-07	27.5	45	KCZ73326					7.2e-49	38.2	85.6	KCZ73332	6.7e-20	31.8	46.7	KCZ73331	6e-18	33	55	KCZ73330
Candidatus Methanoperedens sp. BLZ1	9.2e-203	44.3	99.8	KPQ43588	1e-28	37	85	KPQ43587	1e-29	28	93	KPQ43586	2e-11	27	45	KPQ43585					1e-61	38	84	KPQ43592	1e-20	27	94	KPQ43591	3e-14	28	45	KPQ43590
Candidatus Methanoperedens sp. BLZ2	9.2e-203	44.3	99.8	WP_097300993	3e-43	38	94	WP_097301035	6.2e-24	28.1	92.4	WP_097300994	9e-10	27	45	WP_097300995
Rhodocyclaceae UBA4043	3.7e-276	55.1	99.5		2.2e-104	65	97.6		7e-92	48.7	94.7		1.5e-17	26	93.3		5.7e-31	29.8	89.3		8.5e-66	45.5	92.6		2.8e-103	43.5	98		3.2e-138	60.4	98.4
Candidatus Methanoperedenssp. UBA453	5.4e-219	46.2	99.8		3.6e-46	37.7	94.4		3.5e-27	28.6	89.9		4.7e-08	27.5	45						3e-16	33	55		2.5e-49	38.2	85.6		2.3e-20	31.8	46.7
Candidatus Methanoperedens sp. Ru_enrich_MN	8.1e-207	44.3	99.8		2.8e-46	38	94.4		5.5e-28	28.1	92.4		6.2e-08	27	45						7.2e-49	36.9	87		8.2e-18	27.5	46.7		5e-14	0.33	0.55
Sulfuritortus calidifontis J1A	8.4e-297	53	99.5	WP_126460165.1	1.4e-98	61.6	97.6	WP_126463996.1	2.8e-85	48.2	89.9	WP_126463997.1	1.9e-28	32.7	91	WP_126460167.1					2.4e-68	48.2	86	WP_126460162.1	3e-105	44.1	97.1	WP_126460159.1	2.4e-141	60.1	98.6	WP_126460156.1
Sterolibacteriaceae bacterium J5B	2.6e-290	53	99.6	WP_126443668.1	4.7e-102	64.1	97.6	WP_126447543.1	9.5e-89	46.6	92.4	WP_126443669.1	1.3e-26	33.6	89.7	WP_126443670.1	6.7e-32	33.3	68.5	WP_126443667.1	1.8e-68	46.1	84.9	WP_126443666.1	3.4e-96	42.2	98	WP_126443665.1	2.9e-139	57.9	100	WP_102041243.1
Strain M52	4e-293	53.4	99.6	WP_131109725.1	2.3e-103	64.9	97.6	WP_131112359.1	1.4e-94	49.2	89.2	WP_131109723.1	3.3e-24	32.3	88	WP_131109721.1	1.9e-52	35.4	82.2	WP_131109717.1	3.4e-61	41.7	92.3	WP_131112360.1	3e-83	37.2	97.1	WP_131109727.1	9.4e-132	53.5	99.5	WP_131109729.1
