# Supplementary material for: Arsenite Oxidation by a Newly Isolated Betaproteobacterium Possessing arx Genes and Diversity of the arx Gene Cluster in Bacterial Genomes
Source: Front Microbiol. 2019 May 29;10:1210. doi: 10.3389/fmicb.2019.01210 (PMC6549141; doi:10.3389/fmicb.2019.01210)
Supplement: Supplementary file 5 [file Table_4.XLSX]

## Sheet: Sheet1
Supplementary Table S4. Composition of three clones libraries constructed in this study.
Clone library	OTU name	Number of clones
JZK1200	OTU1	7
	OTU2	2
	OTU3	1
	OTU4	1
	OTU5	1
JZK900	OTU1	13
	OTU2	10
	OTU3	8
	OTU4	1
	OTU5	1
MZG900	OTU1	20
	OTU2	9
	OTU3	7
	OTU4	2
	OTU5	1
	OTU6	1
	OTU7	1
